# Supplementary material for: A fluorescent bimolecular complementation screen reveals MAF1, RNF7 and SETD3 as PCNA-associated proteins in human cells
Source: Cell Cycle. 2015 Jun 1;14(15):2509–19. doi: 10.1080/15384101.2015.1053667 (PMC4613188; doi:10.1080/15384101.2015.1053667)
Supplement: 1053667_supplemental_files.zip [file kccy-14-15-1053667-s001.zip]

Archive with 3 entries (3 files):
- 1053667 supplemental files/Figure S1 version 3.pdf
- 1053667 supplemental files/Figure S2 version 4.pdf
- 1053667 supplemental files/Supplemental Table 1 v3.xlsx
