# Supplementary material for: A fluorescent bimolecular complementation screen reveals MAF1, RNF7 and SETD3 as PCNA-associated proteins in human cells
Source: Cell Cycle. 2015 Jun 1;14(15):2509–19. doi: 10.1080/15384101.2015.1053667 (PMC4613188; doi:10.1080/15384101.2015.1053667)
Supplement: 1053667_supplemental_files.zip [file kccy-14-15-1053667-s001.zip › 1053667 supplemental files/Supplemental Table 1 v3.xlsx]

## Sheet: Sheet1
Supplemental Table 1. cDNAs identified in the BiFC screen for PCNA interaction sorted by the change in rank of the cDNA in the sorted screen as compared to the library control.
Gene Name	Official Symbol	# reads library control	# reads screen	Library Rank	Screen Rank	Δ Rank
LIM domain only 4	LMO4	0	1170	505	2	503
Molybdenum cofactor synthesis 1	MOCS1	0	668	505	5	500
MAF1 homolog	MAF1	0	536	505	6	499
FUN14 domain containing 2	FUNDC2	0	341	505	8	497
Methyltransferase like 9	METTL9	0	185	505	15	490
Tubulin, alpha 4a	TUBA4A	0	178	505	17	488
Chromosome 10 open reading frame 58	C10orf58	0	74	505	26	479
Cold inducible RNA binding protein	CIRBP	0	73	505	27	478
Serine incorporator 1	SERINC1	0	71	505	30	475
Formin homology 2 domain containing 1	FHOD1	0	67	505	31	474
Tuberous sclerosis 1	TSC1	0	65	505	32	473
Nexilin	NEXN	0	65	505	32	473
Ring finger protein 7	RNF7	0	64	505	35	470
Solute carrier family 7	SLC7A2	0	63	505	37	468
Inhibitor of kappa light polypeptide gene enhancer in B-cells, kinase beta	IKBKB	0	48	505	43	462
Transmembrane protein 52	TMEM52	0	41	505	46	459
NADH dehydrogenase (ubiquinone) Fe-S protein 2	NDUFS2	0	40	505	47	458
Egl nine homolog 2	EGLN2	0	34	505	52	453
Flotillin 1	FLOT1	0	33	505	53	452
Myomesin	MYOM2	0	33	505	53	452
High mobility group box 1	HMGB1	0	29	505	56	449
Mercaptopyruvate sulfurtransferase	MPST	0	28	505	57	448
N-acylaminoacyl-peptide hydrolase	APEH	0	28	505	57	448
Protein phosphatase 1, regulatory (inhibitor) subunit 12B	PPP1R12B	0	27	505	60	445
EP300 interacting inhibitor of differentiation 1	EID1	0	26	505	62	443
Karyopherin	KPNB1	0	25	505	64	441
Chromosome 19 open reading frame 2	C19orf2	0	24	505	65	440
ERI1 exoribonuclease family member 3	ERI3	0	23	505	66	439
Protein phosphatase 1, regulatory (inhibitor) subunit 3C	PPP1R3C	0	23	505	66	439
Syndecan 4	SDC4	0	23	505	66	439
Phosphoglycerate kinase 1	PGK1	0	22	505	69	436
Melanoma cell adhesion molecule	MCAM	0	21	505	70	435
Vesicle amine transport protein 1 homolog	VAT1	0	20	505	74	431
Eukaryotic translation initiation factor 3, subunit F	EIF3F	0	20	505	74	431
Leucine rich repeat containing 59	LRRC59	0	20	505	74	431
Regulator of G-protein signaling 5	RGS5	0	20	505	74	431
Ribosomal protein L22	RPL22	0	20	505	74	431
SET domain containing 3	SETD3	0	20	505	74	431
Solute carrier family 35, member B1	SLC35B1	0	20	505	74	431
Kelch repeat and BTB	KBTBD10	0	18	505	82	423
Voltage-dependent anion channel 3	VDAC3	0	17	505	87	418
KH domain containing, RNA binding, signal transduction associated 3	KHDRBS3	0	17	505	87	418
Coiled-coil domain containing 97	CCDC97	0	16	505	90	415
ATPase, Ca++ transporting, cardiac muscle, slow twitch 2	ATP2A2	0	15	505	95	410
ATPase, Na+/K+ transporting, beta 3 polypeptide	ATP1B3	0	15	505	95	410
Coiled-coil domain containing 80	CCDC80	0	15	505	95	410
Karyopherin alpha 1	KPNA1	0	15	505	95	410
Lyrm7 homolog	LYRM7	0	15	505	95	410
Ribosomal protein S20	RPS20	0	15	505	95	410
Ribosomal protein L29	RPL29	0	14	505	104	401
SAR1 homolog B	SAR1B	0	14	505	104	401
Serpin peptidase inhibitor, clade B	SERPINB6	0	14	505	104	401
Zinc finger protein 300 pseudogene 1	ZNF300P1	0	13	505	108	397
Zinc finger protein 83	ZNF83	0	13	505	108	397
Zinc finger, HIT-type containing 1	ZNHIT1	0	13	505	108	397
Polymerase delta 2, regulatory subunit 50kDa	POLD2	0	13	505	108	397
Adenylosuccinate synthase like 1	ADSSL1	0	13	505	108	397
Glucosamine	GNS	0	13	505	108	397
RNA binding protein, autoantigenic	RALY	0	13	505	108	397
Hypothetical LOC100505668	LOC100505668	0	12	505	115	390
Zinc finger protein 106 homolog	ZFP106	0	12	505	115	390
cAMP responsive element binding protein 3-like 2	CREB3L2	0	12	505	115	390
Heterogeneous nuclear ribonucleoprotein F	HNRNPF	0	12	505	115	390
Insulin-like growth factor binding protein 5	IGFBP5	0	12	505	115	390
Pyruvate dehydrogenase complex, component X	PDHX	0	12	505	115	390
SET nuclear oncogene	SET	0	12	505	115	390
WW domain containing adaptor with coiled-coil	WAC	0	11	505	125	380
Myeloid cell leukemia sequence 1	MCL1	0	11	505	125	380
Casein kinase 1, alpha 1	CSNK1A1	0	11	505	125	380
Hydroxyacylglutathione hydrolase	HAGH	0	11	505	125	380
Protein-L-isoaspartate	PCMT1	0	11	505	125	380
RAS p21 protein activator 4	RASA4	0	11	505	125	380
Sorting nexin 1	SNX1	0	11	505	125	380
Transmembrane protein 70	TMEM70	0	11	505	125	380
Xin actin-binding repeat containing 2	XIRP2	0	10	505	137	368
ATPase, Na+/K+ transporting, alpha 2 polypeptide	ATP1A2	0	10	505	137	368
Aquaporin 1	AQP1	0	10	505	137	368
Mitogen-activated protein kinase 14	MAPK14	0	10	505	137	368
Saccharopine dehydrogenase	SCCPDH	0	10	505	137	368
Tetratricopeptide repeat domain 37	TTC37	0	10	505	137	368
TGF-beta activated kinase 1/MAP3K7 binding protein 2	TAB2	0	10	505	137	368
Calcium/calmodulin-dependent protein kinase II gamma	CAMK2G	0	9	505	148	357
Cytochrome c-1	CYC1	0	9	505	148	357
Forkhead box N3	FOXN3	0	9	505	148	357
General transcription factor IIIC, polypeptide 6, alpha 35kDa	GTF3C6	0	9	505	148	357
Lysosomal protein transmembrane 4 beta	LAPTM4B	0	9	505	148	357
Myotubularin related protein 3	MTMR3	0	9	505	148	357
RAB7A, member RAS oncogene family	RAB7A	0	9	505	148	357
Ribosomal protein L24	RPL24	0	9	505	148	357
SH3-domain GRB2-like endophilin B1	SH3GLB1	0	9	505	148	357
Insulin receptor substrate 2	IRS2	0	8	505	163	342
Zinc finger protein 618	ZNF618	0	8	505	163	342
Chromosome 22 open reading frame 13	C22orf13	0	8	505	163	342
Cytochrome c oxidase subunit VIIIA	COX8A	0	8	505	163	342
Developmentally regulated GTP binding protein 1	DRG1	0	8	505	163	342
Eukaryotic translation initiation factor 4H	EIF4H	0	8	505	163	342
Glucosidase, beta	GBA2	0	8	505	163	342
Hypothetical LOC100507375	LOC100507375	0	8	505	163	342
Hypothetical LOC100653220	LOC100653220	0	8	505	163	342
Integrin, alpha 7	ITGA7	0	8	505	163	342
Jumonji domain containing 6	JMJD6	0	8	505	163	342
Mediator complex subunit 15	MED15	0	8	505	163	342
Myomesin 1, 185kDa	MYOM1	0	8	505	163	342
Secretory carrier membrane protein 3	SCAMP3	0	8	505	163	342
Synaptophysin-like 2	SYPL2	0	8	505	163	342
Transmembrane protein 25	TMEM25	0	8	505	163	342
GNAS complex locus	GNAS	1	130	350	19	331
Enoyl CoA hydratase 1, peroxisomal	ECH1	0	7	505	187	318
Calcium/calmodulin-dependent protein kinase II beta	CAMK2B	0	7	505	187	318
Calmodulin 1	CALM1	0	7	505	187	318
Calumenin	CALU	0	7	505	187	318
Catalase	CAT	0	7	505	187	318
Chromosome 17 open reading frame 103	C17orf103	0	7	505	187	318
CUE domain containing 2	CUEDC2	0	7	505	187	318
dehydrogenase/reductase (SDR family) member 4 like 2	DHRS4L2	0	7	505	187	318
Endothelin receptor type B	EDNRB	0	7	505	187	318
Erythroblast membrane-associated protein	ERMAP	0	7	505	187	318
Exocyst complex component 3	EXOC3	0	7	505	187	318
Hypothetical LOC100289627	LOC100289627	0	7	505	187	318
Leucine aminopeptidase 3	LAP3	0	7	505	187	318
NADH dehydrogenase (ubiquinone) 1 alpha subcomplex	NDUFA10	0	7	505	187	318
Obg-like ATPase 1	OLA1	0	7	505	187	318
Phosphodiesterase 4D, cAMP-specific	PDE4D	0	7	505	187	318
Ribosomal protein L10	RPL10	0	7	505	187	318
Transmembrane protein 85	TMEM85	0	7	505	187	318
Synaptopodin	SYNPO	1	64	350	35	315
Ubiquinol-cytochrome c reductase binding protein	UQCRB	0	6	505	208	297
Ubiquinol-cytochrome c reductase, complex III subunit XI	UQCR11	0	6	505	208	297
Vacuolar protein sorting 24 homolog	VPS24	0	6	505	208	297
Zinc finger protein 577	ZNF577	0	6	505	208	297
peroxiredoxin 6	PRDX6	0	6	505	208	297
Acetyl-CoA carboxylase alpha	ACACA	0	6	505	208	297
Acyl-CoA binding domain containing 3	ACBD3	0	6	505	208	297
Acyl-CoA dehydrogenase family, member 8	ACAD8	0	6	505	208	297
Adenylate kinase 1	AK1	0	6	505	208	297
Adenylate kinase 2	AK2	0	6	505	208	297
Armadillo repeat containing, X-linked 3	ARMCX3	0	6	505	208	297
CREB regulated transcription coactivator 3	CRTC3	0	6	505	208	297
Exocyst complex component 4	EXOC4	0	6	505	208	297
Filamin A interacting protein 1-like	FILIP1L	0	6	505	208	297
Glycerol-3-phosphate dehydrogenase 1	GPD1	0	6	505	208	297
Glyoxylate reductase/hydroxypyruvate reductase	GRHPR	0	6	505	208	297
NFKB inhibitor interacting Ras-like 2	NKIRAS2	0	6	505	208	297
Protein phosphatase, Mg2+/Mn2+ dependent, 1B	PPM1B	0	6	505	208	297
RNA, 28S ribosomal 1	RN28S1	0	6	505	208	297
SET and MYND domain containing 1	SMYD1	0	6	505	208	297
Tensin 1	TNS1	0	6	505	208	297
DNA-damage-inducible transcript 4-like	DDIT4L	0	5	505	235	270
Ubiquinol-cytochrome c reductase core protein I	UQCRC1	0	5	505	235	270
Ubiquinol-cytochrome c reductase core protein II	UQCRC2	0	5	505	235	270
Ubiquitin protein ligase E3 component n-recognin 2	UBR2	0	5	505	235	270
Ubiquitin specific peptidase 32	USP32	0	5	505	235	270
Vacuolar protein sorting 28 homolog	VPS28	0	5	505	235	270
Zinc finger, CCHC domain containing 3	ZCCHC3	0	5	505	235	270
Alcohol dehydrogenase 1B	ADH1B	0	5	505	235	270
Aldehyde dehydrogenase 2 family	ALDH2	0	5	505	235	270
Alpha-kinase 2	ALPK2	0	5	505	235	270
Four and a half LIM domains 5	FHL5	0	5	505	235	270
Hydroxyacyl-CoA dehydrogenase	HADH	0	5	505	235	270
KIAA1429	KIAA1429	0	5	505	235	270
Kringle containing transmembrane protein 1	KREMEN1	0	5	505	235	270
Moesin	MSN	0	5	505	235	270
Myc target 1	MYCT1	0	5	505	235	270
perilipin 2	PLIN2	0	5	505	235	270
Phosphorylase, glycogen; brain	PYGB	0	5	505	235	270
Pleckstrin homology domain containing, family M, member 3	PLEKHM3	0	5	505	235	270
Plexin domain containing 1	PLXDC1	0	5	505	235	270
Ribonuclease P/MRP 14kDa subunit	RPP14	0	5	505	235	270
Ribosomal protein L11	RPL11	0	5	505	235	270
Ring finger protein 10	RNF10	0	5	505	235	270
Structural maintenance of chromosomes 1A	SMC1A	0	5	505	235	270
Threonine synthase-like 2	THNSL2	0	5	505	235	270
Tropomodulin 4	TMOD4	1	18	350	82	268
Supervillin	SVIL	1	16	350	90	260
Heat shock 70kDa protein 8	HSPA8	2	217	267	12	255
Cytochrome b5 reductase 3	CYB5R3	2	95	267	24	243
Annexin A2	ANXA2	0	4	505	263	242
Leucine rich repeat containing 20	LRRC20	0	4	505	263	242
Voltage-dependent anion channel 1	VDAC1	0	4	505	263	242
Ubiquitin specific peptidase 28	USP28	0	4	505	263	242
UBX domain protein 6	UBXN6	0	4	505	263	242
WBSCR19-like protein 3	SPDYE2L	0	4	505	263	242
Zinc finger CCCH-type containing 14	ZC3H14	0	4	505	263	242
Aldehyde dehydrogenase 5 family, member A1	ALDH5A1	0	4	505	263	242
Calcium channel, voltage-dependent, L type, alpha 1S subunit	CACNA1S	0	4	505	263	242
Calpain, small subunit 1	CAPNS1	0	4	505	263	242
Endothelial cell-specific chemotaxis regulator	ECSCR	0	4	505	263	242
Enoyl-CoA delta isomerase 2	ECI2	0	4	505	263	242
Eukaryotic translation elongation factor 1 delta	EEF1D	0	4	505	263	242
G protein-coupled receptor 108	GPR108	0	4	505	263	242
G1 to S phase transition 1	GSPT1	0	4	505	263	242
Gelsolin	GSN	0	4	505	263	242
Golgin A2	GOLGA2	0	4	505	263	242
Heterogeneous nuclear ribonucleoprotein H3	HNRNPH3	0	4	505	263	242
Hypothetical LOC100505635	LOC100505635	0	4	505	263	242
Hypothetical LOC100506518	LOC100506518	0	4	505	263	242
NADH dehydrogenase (ubiquinone) Fe-S protein 8	NDUFS8	0	4	505	263	242
Nudix	NUDT4	0	4	505	263	242
Peptidase	PMPCB	0	4	505	263	242
Ras homolog enriched in brain	RHEB	0	4	505	263	242
Ribosomal protein L19	RPL19	0	4	505	263	242
Ribosomal protein S15	RPS15	0	4	505	263	242
Ribosomal protein S6 kinase, 90kDa, polypeptide 3	RPS6KA3	0	4	505	263	242
Ribosomal RNA processing 12 homolog	RRP12	0	4	505	263	242
SMEK homolog 1, suppressor of mek1	SMEK1	0	4	505	263	242
Solute carrier family 36	SLC36A2	0	4	505	263	242
ST3 beta-galactoside alpha-2,3-sialyltransferase 1	ST3GAL1	0	4	505	263	242
StAR-related lipid transfer	STARD13	0	4	505	263	242
Thymosin beta 4, X-linked	TMSB4X	0	4	505	263	242
POM121 membrane glycoprotein C	POM121C	1	12	350	115	235
Guanine nucleotide binding protein	G protein	2	59	267	38	229
Guanine nucleotide binding protein	GNB2L1	2	59	267	38	229
Crystallin, alpha B	CRYAB	2	51	267	42	225
Lactate dehydrogenase A	LDHA	1	11	350	125	225
Ribosomal protein L14	RPL14	0	3	505	304	201
DEAD	DDX17	0	3	505	304	201
DEAD	DDX5	0	3	505	304	201
DEAD	DDX50	0	3	505	304	201
Hypothetical LOC100653338	LOC100653338	0	3	505	304	201
Tyrosine 3-monooxygenase activation protein	YWHAQ	0	3	505	304	201
Zinc finger CCHC-type and RNA binding motif 1	ZCRB1	0	3	505	304	201
APEX nuclease	APEX2	0	3	505	304	201
Adaptor-related protein complex 3, delta 1 subunit	AP3D1	0	3	505	304	201
Amino-terminal enhancer of split	AES	0	3	505	304	201
Chromosome 10 open reading frame 71	C10orf71	0	3	505	304	201
Coiled-coil domain containing 106	CCDC106	0	3	505	304	201
DDB1 and CUL4 associated factor 11	DCAF11	0	3	505	304	201
GC-rich promoter binding protein 1	GPBP1	0	3	505	304	201
General transcription factor IIIC, polypeptide 5, 63kDa	GTF3C5	0	3	505	304	201
Glioma tumor suppressor candidate region gene 2	GLTSCR2	0	3	505	304	201
Glucose 6 phosphatase, catalytic, 3	G6PC3	0	3	505	304	201
Glutamate-ammonia ligase	GLUL	0	3	505	304	201
Heat shock 27kDa protein family, member 7	HSPB7	0	3	505	304	201
Hydroxysteroid	HSD17B10	0	3	505	304	201
Hypothetical LOC100288366	LOC100288366	0	3	505	304	201
Hypothetical LOC100652958	LOC100652958	0	3	505	304	201
Hypothetical LOC399844	FLJ45445	0	3	505	304	201
Lymphocyte-specific protein 1	LSP1	0	3	505	304	201
Microtubule-associated protein tau	MAPT	0	3	505	304	201
Minichromosome maintenance complex component 3 associated protein	MCM3AP	0	3	505	304	201
N-sulfoglucosamine sulfohydrolase	SGSH	0	3	505	304	201
Nucleoporin 98kDa	NUP98	0	3	505	304	201
Osteoglycin	OGN	0	3	505	304	201
Parkinson protein 7	PARK7	0	3	505	304	201
PET112 homolog	PET112	0	3	505	304	201
Phosphatidylinositol glycan anchor biosynthesis, class K	PIGK	0	3	505	304	201
Polymerase	POLR3H	0	3	505	304	201
Potassium voltage-gated channel, Shaw-related subfamily, member 4	KCNC4	0	3	505	304	201
Proteasome (prosome, macropain) activator subunit 3	PSME3	0	3	505	304	201
Protein phosphatase 1, catalytic subunit, beta isozyme	PPP1CB	0	3	505	304	201
RAS p21 protein activator 4B, transcript variant 5	RASA4B	0	3	505	304	201
Ribosomal protein L26	RPL26	0	3	505	304	201
Ribosomal protein S28	RPS28	0	3	505	304	201
Secreted protein, acidic, cysteine-rich	SPARC	0	3	505	304	201
Serine/threonine kinase 24	STK24	0	3	505	304	201
Serpin peptidase inhibitor, clade F	SERPINF1	0	3	505	304	201
SH3 domain binding glutamic acid-rich protein like 2	SH3BGRL2	0	3	505	304	201
Solute carrier family 1	SLC1A7	0	3	505	304	201
Stromal antigen 2	STAG2	0	3	505	304	201
TRIO and F-actin binding protein	TRIOBP	0	3	505	304	201
Tripartite motif containing 54	TRIM54	0	3	505	304	201
TSR1, 20S rRNA accumulation, homolog	TSR1	0	3	505	304	201
CDC42 effector protein	CDC42EP2	1	8	350	163	187
CDC42 effector protein	CDC42EP4	1	8	350	163	187
Ribosomal protein S14	RPS14	1	8	350	163	187
Hypothetical LOC100506573	LOC100506573	2	16	267	90	177
SET domain containing	SETD7	3	38	220	49	171
Eukaryotic translation elongation factor 1 alpha 1	EEF1A1	3	21	220	70	150
Tubulin, beta	TUBB	3	21	220	70	150
Ribosomal protein L6	RPL6	1	6	350	208	142
Ribosomal protein, large, P1	RPLP1	1	6	350	208	142
Serum response factor	SRF	1	6	350	208	142
Ribosomal protein L23a	RPL23A	2	11	267	125	142
Nebulin	NEB	3	18	220	82	138
Dual specificity phosphatase 13	DUSP13	4	18	188	82	106
Beta-2-microglobulin	B2M	5	26	157	62	95
USO1 vesicle docking protein homolog	USO1	1	4	350	263	87
LIM domain binding 3	LDB3	3	10	220	137	83
Calsequestrin 1	CASQ1	8	110	104	21	83
Actinin, alpha 3	ACTN3	7	45	124	44	80
Myosin, light chain 1, alkali; skeletal, fast	MYL1	10	144	89	18	71
Troponin I type 1	TNNI1	9	72	95	28	67
Hypothetical LOC100653169	LOC100653169	6	19	139	81	58
Myosin binding protein C, slow type	MYBPC1	10	65	89	32	57
Flap structure-specific endonuclease 1	FEN1	3	8	220	163	57
Myosin binding protein C, fast type	MYBPC2	11	72	85	28	57
Myozenin 1	MYOZ1	16	334	61	10	51
PDZ and LIM domain 3	PDLIM3	4	10	188	137	51
